# Supplementary material for: Objective assessment of flap volume changes and aesthetic results after adjuvant radiation therapy in patients undergoing immediate autologous breast reconstruction
Source: PLoS One. 2018 May 21;13(5):e0197615. doi: 10.1371/journal.pone.0197615 (PMC5962051; doi:10.1371/journal.pone.0197615)
Supplement: S1 Table — (XLSX) [file pone.0197615.s001.xlsx]

## Sheet: Sheet1
Number	Name	ID	Age at surgery (years)	Date of operation (YYYY-MM-DD)	PS Professor (M,H,J)	Side	Type of mastectomy (RM, MRM, TM, SSM, NSM)	Excised breast tissue (g)	Type of recon (immed/del)	Method of recon	Recipient vessel (TDA/IMA/double)	Flap inset weight (g)	Alloderm for donor site (Y/N)	Microsurgical succcess (Y/N)	Surgery on contralateral breast (Red/aug/Mastopexy)	Radiation therapy (Y/N)	Total dose of radiation (Gy/Fx)	Pre-RT CT Volume	Post-op CT Volume
(Study Group)
1			50		H	Lt.	TM	410	Immed	free TRAM	TDA	490	N	Y		Y	50Gy/25Fx	434	416
2			45		H	Rt.	RM	864	Immed	free TRAM	TDA	850	Y	Y		Y	50Gy/25Fx	790	760
3			42		M	Rt.	TM	350	Immed	free TRAM	TDA	342	N	Y	Mastopexy	Y	50Gy/25Fx	242	212
4			34		H	Rt.	TM	406	Immed	free DIEP	TDA	390	N	Y		Y	60Gy/30Fx	395	375
5			61		H	Rt.	RM	612	Immed	free TRAM	double	690	N	Y		Y	50Gy/25Fx	622	560
6			43		M	Rt.	MRM	430	Immed	free TRAM	TDA	408	N	Y	Mastopexy	Y	50Gy/25Fx	384	302
7			43		J	Rt.	MRM	366	Immed	free TRAM	IMA	375	Y	Y		Y	50Gy/25Fx	398	317
8			40		H	Lt.	SSM	430	Immed	free TRAM	TDA	430	Y	Y		Y	50Gy/25Fx	473	437
9			42		H	Rt.	NSM	356	Immed	free TRAM	TDA	384	Y	Y		Y	60Gy/30Fx	375	355
10			45		H	Rt.	NSM	472	Immed	free TRAM	TDA	468	Y	Y		Y	50Gy/25Fx	421	400
11			52		H	Rt.	NSM	340	Immed	free TRAM	TDA	346	Y	Y		Y	50Gy/25Fx	311	300
12			48		H	Rt.	MRM	382	Immed	free TRAM	TDA	378	Y	Y		Y	50Gy/25Fx	354	327
13			40		H	Lt.	SSM	314	Immed	free TRAM	TDA	326	Y	Y		Y	50Gy/25Fx	295	251
14			54		H	Rt.	MRM	240	Immed	free TRAM	TDA	245	Y	Y		Y	50Gy/25Fx	210	205
15			56		H	Lt.	TM	420	Immed	free TRAM	TDA	440	Y	Y		Y	60Gy/30Fx	404	395
16			53		M	Rt.	SSM	441	Immed	free TRAM	IMA	446	Y	Y		Y	50Gy/25Fx	409	317
17			53		H	Rt.	TM	374	Immed	free TRAM	IMA	440	N	Y		Y	50Gy/25Fx	412	358
18			49		J	Rt.	NSM	320	Immed	free TRAM	IMA	340	Y	Y		Y	50Gy/25Fx	308	275
19			44		J	Lt.	TM	310	Immed	free TRAM	IMA	370	Y	Y		Y	60Gy/30Fx	283	236
20			45		J	Rt.	MRM	625	Immed	free TRAM	TDA	602	N	Y		Y	60Gy/30Fx	507	430
21			41		J	Lt.	SSM	380	Immed	free TRAM	IMA	350	Y	Y		Y	50Gy/25Fx	303	242
Number	Name	ID	Age at surgery (years)	Date of operation (YYYY-MM-DD)	PS Professor (M,H,J)	Side	Type of mastectomy (RM, MRM, TM, SSM, NSM)	Excised breast tissue (g)	Type of recon (immed/del)	Method of recon	Recipient vessel (TDA/IMA/double)	Flap inset weight (g)	Alloderm for donor site (Y/N)	Microsurgical succcess (Y/N)	Surgery on contralateral breast (Red/aug/Mastopexy)	Radiation therapy (Y/N)	Total dose of radiation (Gy/Fx)	CT Volume (3-6 months postoperatively)	CT Volume (12-18 months postoperatively)
(control Group)
1			44		H	Lt.	TM	658	Immed	free TRAM	TDA	660	N	Y		N		613	656
2			45		H	Lt.	MRM	550	Immed	free TRAM	TDA	566	Y	Y		N		523	505
3			51		H	Lt.	SSM	988	Immed	free TRAM	IMA	1050	N	Y		N		1075	1146
4			53		M	Rt.	SSM	208	Immed	free TRAM	TDA	210	N	Y		N		196	188
5			52		M	Lt.	SSM	412	Immed	free TRAM	TDA	398	N	Y		N		411	415
6			41		M	Lt.	SSM	590	Immed	free TRAM	IMA	594	N	Y		N		557	532
7			42		M	Lt.	TM	380	Immed	free TRAM	IMA	380	N	Y		N		404	397
8			58		H	Rt.	NSM	420	Immed	free TRAM	TDA	436	Y	Y		N		427	422
9			45		H	Lt.	MRM	454	Immed	free TRAM	TDA	463	Y	Y		N		483	491
10			39		H	Lt.	TM	280	Immed	free TRAM	TDA	271	Y	Y		N		278	251
11			54		H	Rt.	SSM	396	Immed	free TRAM	TDA	380	Y	Y	Reduction	N		372	334
12			46		J	Rt.	TM	320	Immed	free TRAM	IMA	330	Y	Y		N		265	241
13			52		H	Rt.	TM	288	Immed	free TRAM	TDA	290	Y	Y		N		241	204
14			50		J	Rt.	TM	232	Immed	free TRAM	IMA	254	N	Y		N		225	198
15			42		H	Rt.	NSM	270	Immed	free TRAM	TDA	275	Y	Y		N		210	198
16			51		J	Lt.	SSM	210	Immed	free TRAM	IMA	234	N	Y		N		194	156
17			52		H	Rt.	TM	352	Immed	free TRAM	TDA	316	Y	Y		N		315	345
18			43		H	Lt.	SSM	395	Immed	free TRAM	TDA	410	Y	Y		N		403	400
19			49		H	Lt.	NSM	375	Immed	free TRAM	TDA	386	Y	Y		N		371	354
20			36		H	Rt.	NSM	390	Immed	free TRAM	TDA	415	Y	Y		N		393	423
21			45		H	Rt.	NSM	476	Immed	free TRAM	TDA	505	Y	Y		N		485	416
